# Supplementary material for: Hybrid Green Materials Obtained by PCL Melt Blending with Diatomaceous Earth
Source: Molecules. 2024 Mar 8;29(6):1203. doi: 10.3390/molecules29061203 (PMC10975038; doi:10.3390/molecules29061203)
Supplement: Supplementary file 1 [file molecules-29-01203-s001.zip]

Archive with 1 entries (1 files):
- molecules-2903084-supplementary.pdf
